# Supplementary material for: Static and Resonant Properties and Magnetic Phase Diagram of LiMn2TeO6
Source: Materials (Basel). 2022 Dec 6;15(23):8694. doi: 10.3390/ma15238694 (PMC9735636; doi:10.3390/ma15238694)
Supplement: Supplementary file 1 [file materials-15-08694-s001.zip]

Archive with 1 entries (1 files):
- materials-2014585-supplementary.pdf
